# Supplementary material for: Charting the N-Terminal Acetylome: A Comprehensive Map of Human NatA Substrates
Source: Int J Mol Sci. 2021 Oct 2;22(19):10692. doi: 10.3390/ijms221910692 (PMC8509067; doi:10.3390/ijms221910692)
Supplement: Supplementary file 1 [file ijms-22-10692-s001.zip]

Archive with 3 entries (3 files):
- Figure_S1.pdf
- Figure_S2.pdf
- Tables_S1-4.xlsx
